# Supplementary material for: Differences and Associations of NLRP3 Inflammasome Levels with Interleukins 1α, 1β, 33 and 37 in Adults with Prediabetes and Type 2 Diabetes Mellitus
Source: Biomedicines. 2023 Apr 28;11(5):1315. doi: 10.3390/biomedicines11051315 (PMC10216290; doi:10.3390/biomedicines11051315)
Supplement: Supplementary file 1 [file biomedicines-11-01315-s001.zip]

Archive with 1 entries (1 files):
- biomedicines-2347729-supplementary.pdf
